# Supplementary material for: Antibodies against SARS-CoV-2 Alpha, Beta, and Gamma Variants in Pregnant Women and Their Neonates under Antenatal Vaccination with Moderna (mRNA-1273) Vaccine
Source: Vaccines (Basel). 2022 Aug 28;10(9):1415. doi: 10.3390/vaccines10091415 (PMC9505142; doi:10.3390/vaccines10091415)
Supplement: Supplementary file 1 [file vaccines-10-01415-s001.zip]

Archive with 1 entries (1 files):
- vaccines-1823644-supplementary.pdf
